# Supplementary material for: Drosophila R8 photoreceptor cell subtype specification requires hibris
Source: PLoS One. 2020 Oct 14;15(10):e0240451. doi: 10.1371/journal.pone.0240451 (PMC7556441; doi:10.1371/journal.pone.0240451)
Supplement: S1 Table — Recombinants described in Fig 3 were crossed to a69 and the number of ommatidia counted expressing Rh5 or Rh6, Total counted, and % Rh5 are indicated in the table. Controls for comparison were homozygous a69 mutants or a69 / w1118 heterozygotes. Each recombinant strain was compared to both controls (right two columns) and was either not significantly different (NSD) or significantly different from (SDF) the indicated control at the p value stated. Statistical comparisons of strains were carried out as described in Materials and Methods. Controls are indicated at the bottom of the table. Recombinant strains having % Rh5 values intermediate between wild type and mutant phenotypes, but statistically significantly different from both, are shaded. (XLSX) [file pone.0240451.s002.xlsx]

## Sheet: Sheet1
S1 Table. Complementation of a69 Recombinant Strains					SDF	SDF
Recombinants	Rh5	Rh6	Total	% Rh5	a69	a69/w[1118]
dp2.2	105	202	307	0.34202	< E-15	NSD
b1.2	109	280	389	0.280206	3.02e-13	NSD
dp2	58	167	225	0.257778	1.18e-08	NSD
b1	83	188	271	0.306273	4.8e-14	NSD
b8	64	138	202	0.316832	2.98e-13	NSD
b4	69	160	229	0.30131	1.46e-12	NSD
b6	104	258	362	0.287293	1.17e-13	NSD
b9	78	226	304	0.256579	8.89e-10	NSD
pr1	84	229	313	0.268371	5.15e-11	NSD
c3	84	196	280	0.3	1.35e-13	NSD
c1.4	99	168	267	0.370787	< E-15	0.0247
b1.4	105	230	335	0.313433	< E-15	NSD
b3.4	74	254	328	0.22561	2.49e-07	NSD
al11	83	141	224	0.370536	< E-15	0.0323
al8	73	155	228	0.320175	2.33e-14	NSD
al10	101	161	262	0.385496	< E-15	0.00989
dp1	76	311	387	0.196382	2.09e-05	0.025
px3	88	368	456	0.192982	1.85e-05	0.0146
al9	55	233	288	0.190972	0.000185	0.0257
b2.4	67	291	358	0.187151	0.000136	0.0129
dp3	35	285	320	0.109375	NSD	5.36e-07
b2	43	262	305	0.140984	NSD	0.000121
pr1.2	20	239	259	0.0772201	NSD	6.85e-09
b4.4	34	201	235	0.144681	NSD	0.000615
al1	33	232	265	0.124528	NSD	2.6e-05
al2	26	257	283	0.0918728	NSD	5.33e-08
al6	43	227	270	0.159259	NSD	0.001744
al4	34	216	250	0.136	NSD	0.000167
Controls
a69	57	524	581	0.0981067
a69/w[1118]	71	187	258	0.275194	9.23e-11
