# Supplementary material for: Drosophila R8 photoreceptor cell subtype specification requires hibris
Source: PLoS One. 2020 Oct 14;15(10):e0240451. doi: 10.1371/journal.pone.0240451 (PMC7556441; doi:10.1371/journal.pone.0240451)
Supplement: S2 Table — A panel of thirty three deficiency stains were crossed to a69 to test for complementation. The number of ommatidia counted expressing Rh5 or Rh6, Total counted, and % Rh5 are indicated in the table. The control for comparison was homozygous a69 mutants. Compared to a69 (right column) each deficiency over a69 was either not significantly different (NSD) or significantly different from (SDF) a69 at the p value stated. Statistical comparisons of strains were carried out as described in Materials and Methods. Values for the a69 mutant are indicated at the bottom of the table. Deficiency strains failing to complement a69, which are not statistically significantly different from a69, or having a % Rh5 significantly lower than a69 are shaded. (XLSX) [file pone.0240451.s003.xlsx]

## Sheet: Sheet1
S2 Table. Complementation of a69 by Deficiency Strains.
Test Genotype	Rh5	Rh6	Total	% Rh5	SDF a69
Df(2L)pr-A16, cn[1] bw[1]/a69	76	143	219	0.347032	< E-15
Df(2L)TW84, l(2)74i[1], amos[Tft] Lar[TW84]/a69	53	153	206	0.257282	2.95526e-08
Df(2L)TW65/a69	63	156	219	0.287671	4.57272e-11
Df(2L)TW161, cn[1] bw[1]/a69	59	144	203	0.29064	6.31286e-11
Df(2R)M41A10/a69	89	150	239	0.372385	< E-15
Df(2R)M41A4/a69	101	100	201	0.502488	< E-15
In(2R)bw[VDe2L]Cy[R]/a69	73	146	219	0.333333	< E-15
Df(2R)nap1/a69	64	147	211	0.303318	2.85483e-12
Df(2R)nap9/a69	84	118	202	0.415842	< E-15
Df(2R)ST1, Adh[n5] pr[1] cn[*]/a69	69	163	232	0.297414	2.86549e-12
Df(2R)pk78s/a69	65	141	206	0.315534	2.95319e-13
Df(2R)cn83c/a69	65	148	213	0.305164	1.69864e-12
Df(2R)cn9/a69	83	159	242	0.342975	< E-15
w[118]; Df(2R)H3C1/a69	56	196	252	0.222222	2.6624e-06
w[118]; Df(2R)H3E1/a69	74	319	393	0.188295	7.76351e-05
Df(2R)Np3, bw[1]/a69	100	127	227	0.440529	< E-15
w[1]; Df(2R)Np5, In(2LR)w45-32n, cn[1]/a69	155	272	427	0.362998	< E-15
w[118]; Df(2R)wun-GL/a69	111	128	239	0.464435	< E-15
w[1118]; Df(2R)B5, px[1] sp[1]/a69	74	144	218	0.33945	< E-15
Df(2R)X1, Mef2[X1]/a69	85	169	254	0.334646	< E-15
Df(2R)stan2, b[1] pr[1] P{ry[+t7.2]=neoFRT}42D/a69	27	229	256	0.105469	NSD
Df(2R)E3363/a69	44	270	314	0.140127	NSD
Df(2R)en-A/a69	72	150	222	0.324324	1.35447e-14
Dp(1;Y)B[S]; Df(2R)en30/a69	89	155	244	0.364754	< E-15
Df(2R)vg135, nompA[vg135]/a69	74	135	209	0.354067	< E-15
Df(2R)vg-C/a69	82	116	198	0.414141	< E-15
Df(2R)CX1, wg[12] b[1] pr[1]/a69	49	138	187	0.262032	3.18784e-08
Df(2R)trix/a69	125	148	273	0.457875	< E-15
w[1]/Dp(1;Y)y[+]; Df(2R)knSA3, Dp(1;2)TE21F22A/a69	3	329	332	0.00903614	3.65583e-07
w[a] N[fa-g]; Df(2R)Jp1/a69	7	262	269	0.0260223	0.000364383
w[a] N[fa-g]; Df(2R)Jp8, w[+]/a69	73	163	236	0.309322	1.64313e-13
y[1] w[1]/Dp(1;Y)y[+]; Df(2R)XTE-18/a69	76	161	237	0.320675	1.15463e-14
Df(2R)WMG, wg[Sp-1] Bl[1] lt[1]/a69	36	160	196	0.183673	0.00218383
Control
a69	57	524	581	0.098
