# Supplementary material for: Drosophila R8 photoreceptor cell subtype specification requires hibris
Source: PLoS One. 2020 Oct 14;15(10):e0240451. doi: 10.1371/journal.pone.0240451 (PMC7556441; doi:10.1371/journal.pone.0240451)
Supplement: S3 Table — A panel of seven deficiencies were crossed to a69, hbs66, hbs361, hbs459, hbs1130, hbs2593 and cn1 bw1 to test for complementation of the a69 mutant phenotype. The number of ommatidia counted expressing Rh5 or Rh6, Total counted, and % Rh5 are indicated in the table. The control for comparison was homozygous a69 mutants. The deficiencies failed to complement the tested genotype (shaded rows) or complemented the tested genotype (white rows). Complementation was defined as significantly greater Rh5% than (SGT) a69 homozygous mutant at the p value shown using a one-tailed test. Statistical comparisons of strains were carried out as described in Materials and Methods. Values for the a69 mutant are indicated at the bottom of the table. Crosses having results that differed from a69 are noted (Exceptions). (XLSX) [file pone.0240451.s004.xlsx]

## Sheet: Sheet1
S3 Table. Complementation of hibris alleles for a69 phenotype by deficiencies.
Genotype	Rh5	Rh6	Total	% Rh5	SGT a69	Exceptions
Df(2R)Jp1/a69	9	634	643	0.0139969
Df(2R)knSA3, Dp(1;2)TE21F22A/a69	3	329	332	0.009
Df(2R)knSA4/a69	110	260	370	0.297297	3.45079e-07
Df(2R)l4, cn[1] bw[1]/a69	1	706	707	0.00141443
Df(2R)X7/a69	150	330	480	0.3125	1.51027e-08
Df(2R)X28/a69	3	600	603	0.00497512
Df(2R)XTE-18/a69	238	400	638	0.373041	1.76303e-13
hbs[66]/Df(2R)Jp1	145	391	536	0.270522	3.4e-06	*
hbs[66]/Df(2R)knSA3, Dp(1;2)TE21F22A	33	120	153	0.215686	0.013	*
hbs[66]/Df(2R)knSA4	97	302	399	0.243108	0.00017
hbs[66]/Df(2R)l4, cn[1] bw[1]	39	466	505	0.0772277
hbs[66]/Df(2R)X7	142	355	497	0.285714	5.7e-07
hbs[66]/Df(2R)X28	0	196	196	0
hbs[66]/Df(2R)XTE-18	116	312	428	0.271028	5.8e-06
hbs[361]/Df(2R)Jp1	100	691	791	0.126422
hbs[361]/Df(2R)knSA3, Dp(1;2)TE21F22A	13	160	173	0.0751445
hbs[361]/Df(2R)knSA4	191	323	514	0.371595	7.9603e-13
hbs[361]/Df(2R)l4, cn[1] bw[1]	41	414	455	0.0901099
hbs[361]/Df(2R)X7	81	148	229	0.353712	2.47474e-09
hbs[361]/Df(2R)X28	12	404	416	0.0288462
hbs[361]/Df(2R)XTE-18	305	456	761	0.400788	<E-15
hbs[459]/Df(2R)knSA3, Dp(1;2)TE21F22A	82	123	205	0.4	9.60365e-12	*
hbs[459]/Df(2R)knSA4	128	242	370	0.345946	3.65396e-10
hbs[459]/Df(2R)l4, cn[1] bw[1]	19	586	605	0.031405
hbs[459]/Df(2R)X7	222	526	748	0.296791	3.50083e-08
hbs[459]/Df(2R)X28	21	443	464	0.0452586
hbs[1130]/Df(2R)Jp1	11	248	259	0.042471
hbs[1130]/Df(2R)knSA3, Dp(1;2)TE21F22A	2	158	160	0.0125
hbs[1130]/Df(2R)knSA4	172	397	569	0.302285	3.58755e-08
hbs[1130]/Df(2R)l4, cn[1] bw[1]	2	344	346	0.00578035
hbs[1130]/Df(2R)X7	95	240	335	0.283582	2.79401e-06
hbs[1130]/Df(2R)X28	6	359	365	0.0164384
hbs[1130]/Df(2R)XTE-18	155	417	572	0.270979	2.6796e-06
hbs[2593]/Df(2R)Jp1	25	522	547	0.0457038
hbs[2593]/Df(2R)knSA3, Dp(1;2)TE21F22A	10	353	363	0.0275482
hbs[2593]/Df(2R)knSA4	93	309	402	0.231343	0.000560111
hbs[2593]/Df(2R)l4, cn[1] bw[1]	8	381	389	0.0205656
hbs[2593]/Df(2R)X7	55	356	411	0.13382		*
hbs[2593]/Df(2R)X28	1	321	322	0.00310559
hbs[2593]/Df(2R)XTE-18	78	633	711	0.109705		*
cn bw/Df(2R)Jp1	70	141	211	0.331754	6.9359e-08
cn bw/Df(2R)knSA3, Dp(1;2)TE21F22A	77	162	239	0.322176	1.11098e-07
cn bw/Df(2R)knSA4	138	140	278	0.496403	<E-15
cn bw/Df(2R)l4, cn[1] bw[1]	84	271	355	0.23662	0.000422863
cn bw/Df(2R)X7	38	172	210	0.180952		*
cn bw/Df(2R)X28	166	215	381	0.435696	<E-15
cn bw/Df(2R)XTE-18	116	172	288	0.402778	2.90767e-13
Control
a69	57	524	581	0.098
