# Supplementary material for: Drosophila R8 photoreceptor cell subtype specification requires hibris
Source: PLoS One. 2020 Oct 14;15(10):e0240451. doi: 10.1371/journal.pone.0240451 (PMC7556441; doi:10.1371/journal.pone.0240451)
Supplement: S4 Table — Includes recombination stocks, deficiencies and alleles that complement a69. Stock genetics, Flybase ID and RRID are listed where available. (XLSX) [file pone.0240451.s005.xlsx]

## Sheet: Sheet1
S4 Table Strain Information
Recombination Stocks	Stock Genetics	Flybase ID	RRID
al dp b pr c px sp	al[1] dpy[ov1] b[1] pr[1] c[1] px[1] sp[1]	FBst0000156	RRID:BDSC_156
al dp b pr	al[1] dpy[ov1] b[1] pr[1]	FBst0002330	RRID:BDSC_2330
b pr c px sp	b[1] pr[1] c[1] px[1] sp[1]	FBst0004195	RRID:BDSC_4195
Deficiencies	Stock Genetics	Flybase ID	RRID
Df(2L)pr-A16	Df(2L)pr-A16, cn[1] bw[1]/CyO	FBst0000567	RRID:BDSC_567
Df(2L)TW84	Df(2L)TW84, l(2)74i[1], amos[Tft] Lar[TW84]/CyO	FBst0003346	RRID:BDSC_3346
Df(2L)TW65	Df(2L)TW65/CyO	FBst0001602	RRID:BDSC_1602
Df(2L)TW161	Df(2L)TW161, cn[1] bw[1]/CyO	FBst0036570	RRID:BDSC_36570
Df(2R)M41A10	Df(2R)M41A10/SM1	FBst0000741	RRID:BDSC_741
Df(2R)M41A4	Df(2R)M41A4/SM1	FBst0000739	RRID:BDSC_739
In(2R)bw[VDe2L]Cy[R]	In(2R)bw[VDe2L]Cy[R]/In(2LR)Gla, wg[Gla-1]	FBst0000749	RRID:BDSC_749
Df(2R)nap1	Df(2R)nap1/Dp(2;2)BG, In(2LR)Gla, wg[Gla-1]	FBst0001006	RRID:BDSC_1006
Df(2R)nap9	Df(2R)nap9/Dp(2;2)BG, In(2LR)Gla, wg[Gla-1]	FBst0001007	RRID:BDSC_1007
Df(2R)ST1	Df(2R)ST1, Adh[n5] pr[1] cn[*]/CyO	FBst0001888	RRID:BDSC_1888
Df(2R)pk78s	Df(2R)pk78s/CyO	FBst0001930	RRID:BDSC_1930
Df(2R)cn83c	Df(2R)cn83c/SM5, Or43b[SM5]	FBst0003136	RRID:BDSC_3136
Df(2R)cn9	Df(2R)cn9/CyO, amos[Roi-1] sp[*]	FBst0305669
Df(2R)H3C1	w[118]; Df(2R)H3C1/CyO	FBst0000198	RRID:BDSC_198
Df(2R)H3E1	w[118]; Df(2R)H3E1/CyO	FBst0000201	RRID:BDSC_201
Df(2R)Np3	Df(2R)Np3, bw[1]/CyO	FBst0000258	RRID:BDSC_258
Df(2R)Np5	w[1]; Df(2R)Np5, In(2LR)w45-32n, cn[1]/CyO	FBst0003591	RRID:BDSC_3591
Df(2R)wun-GL	w[118]; Df(2R)wun-GL/CyO	FBst0000068	RRID:BDSC_68
Df(2R)B5	w[1118]; Df(2R)B5, px[1] sp[1]/CyO, Adh[nB]	FBst0001743	RRID:BDSC_1743
Df(2R)X1	Df(2R)X1, Mef2[X1]/CyO, Adh[nB]	FBst0001702	RRID:BDSC_1702
Df(2R)stan2	Df(2R)stan2, b[1] pr[1] P{ry[+t7.2]=neoFRT}42D/CyO	FBst0000596	RRID:BDSC_596
Df(2R)E3363	Df(2R)E3363/CyO, P{ry[+t7.2]=sevRas1.V12}FK1	FBst0000520	RRID:BDSC_520
Df(2R)en-A	Df(2R)en-A/CyO	FBst0000190	RRID:BDSC_190
Df(2R)en30	Dp(1;Y)B[S]; Df(2R)en30/SM5	FBst0001145	RRID:BDSC_1145
Df(2R)vg135	Df(2R)vg135, nompA[vg135]/CyO, S[*] bw[1]	FBst0001642	RRID:BDSC_1642
Df(2R)vg-C	Df(2R)vg-C/SM5	FBst0000754	RRID:BDSC_754
Df(2R)CX1	Df(2R)CX1, wg[12] b[1] pr[1]/SM1	FBst0000442	RRID:BDSC_442
Df(2R)trix	Df(2R)trix/CyO	FBst0001896	RRID:BDSC_1896
Df(2R)knSA3	w[1]/Dp(1;Y)y[+]; Df(2R)knSA3, Dp(1;2)TE21F22A/CyO	FBst0001150	RRID:BDSC_1150
Df(2R)Jp1	w[a] N[fa-g]; Df(2R)Jp1/CyO	FBst0003518	RRID:BDSC_3518
Df(2R)Jp8	w[a] N[fa-g]; Df(2R)Jp8, w[+]/CyO	FBst0003520	RRID:BDSC_3520
Df(2R)XTE-18	y[1] w[1]/Dp(1;Y)y[+]; Df(2R)XTE-18/CyO	FBst0002468	RRID:BDSC_2468
Df(2R)WMG	Df(2R)WMG, wg[Sp-1] Bl[1] lt[1]/In(2LR)Gla, wg[Gla-1]	FBst0001887	RRID:BDSC_1887
Df(2R)l4	Df(2R)l4, cn[1] bw[1]/CyO	FBst0006482	RRID:BDSC_6482
Df(2R)knSA4	y[1]/Dp(1;Y)y[+]; Df(2R)knSA4/CyO	FBst0006380	RRID:BDSC_6380
Df(2R)X7		FBab0029715
Df(2R)X28		FBab0029714
Alleles that complement a69	Stock Genetics	Flybase ID	RRID
In(2LR)PL		FBab0004787
Asx[xen-72-3]	y[1] w[1]; P{neoFRT}42D Asx[xen-72-3] P{w[+t*] ry[+t*]=white-un1}47A/CyO, P{w[+mC]=act-lacZ.B}CB1		RRID:BDSC_2290
Hex-C[nGB1]	w[1118]; Hex-C[nGB1]/CyO, P{ry[+t7.2]=sevRas1.V12}FK1	FBst0004004	RRID:BDSC_4004
Hex-C[4]	SM1, Got2[1] Gpdh[A] Mdh1[4] Adh[F] Dip-A[4] Hex-C[4] Amy-d[1]/Got2[2] Gpdh[B] Mdh1[6] Adh[S] Dip-A[2] Hex-C[6] Amy-p[2] Amy-d[3]	FBst0002369	RRID:BDSC_2369
In(2LR)102	In(2LR)102, ds[W] sp[2] / SM1, al[2] Cy[1] cn[2] sp[2]	FBst0300503
Rpn6	y[1] w[67c23]; P{w[+mC]=lacW}Rpn6[k00103]/CyO	FBst0010465	RRID:BDSC_10465
kn[1]	kn[1]/SM6a	FBst0064235	RRID:BDSC_64235
In(2LR)knSA1	In(2R)kn[SA1]	FBab0027800
Df(2R)knSA4	y[1]/Dp(1;Y)y[+]; Df(2R)knSA4/CyO	FBst0006380	RRID:BDSC_6380
sf[1]	b[1] sf[1]	FBst0000232	RRID:BDSC_232
sf[2]	v[1]; sf[2]	FBst0000395	RRID:BDSC_395
ES2-1[e1]		FBal0086864
ES2-1[e61]
ES2-1[e76]
ES2-1[e102]
ES2-1[e119]
ES2-1[e203]
ES2-1[e206]
ES2-1[e226]
ES2-1[e272]
ES2-1[e286]
ES2-1[xe242]
ES2-1[xe327]
ES2-1[xe335]
ES2-1[xe378]
ES2-1[xe389]
ES2-1[xe409]
ES2-1[xe421]
ES2-1[xe436]
ES2-1[xe447]
ES2-1[xe450]
boc[1]	cn[1] P{ry[+t7.2]=PZ}boc[1]/CyO; ry[506]	FBst0011760	RRID:BDSC_11760
P{A[[26]]O[[9]]}1	P{A[[26]]O[[9]]}1	FBti0001751
P{lacW}B6-2-25	P{lacW}B6-2-25	FBti0005748
P{w[+mC]=lacW}Pcf11[k08015]	y[1] w[67c23]; P{w[+mC]=lacW}Pcf11[k08015]/CyO	FBst0010756	RRID:BDSC_10756
P{w[+mC]=lacW}aPKC[k06403]	y[1] w[67c23]; P{w[+mC]=lacW}aPKC[k06403]/CyO	FBst0010622	RRID:BDSC_10622
Thar[1]	Thar[1]	FBal0016725
P{w[+mC]=lacW}chn[k04218]	y[1] w[67c23]; P{w[+mC]=lacW}chn[k04218]/CyO	FBst0010380	RRID:BDSC_10380
P{ry[+t7.2]=PZ}chn[02064]	cn[1] P{ry[+t7.2]=PZ}chn[02064]/CyO; ry[506]	FBst0011172	RRID:BDSC_11172
scb[2]	cn[1] scb[2] bw[1] sp[1]/CyO	FBst0003098	RRID:BDSC_3098
P{ry[+t7.2]=PZ}scb[01288]	cn[1] P{ry[+t7.2]=PZ}scb[01288]/CyO; ry[506]	FBst0011035	RRID:BDSC_11035
